# Supplementary material for: Lack of association between loneliness, social isolation and inflammation in people living with HIV aged ≥50 years: Results from the sub-study “No One Alone-Gesida Study”
Source: PLoS One. 2025 Dec 17;20(12):e0335949. doi: 10.1371/journal.pone.0335949 (PMC12711021; doi:10.1371/journal.pone.0335949)
Supplement: S1 Table — (XLS) [file pone.0335949.s001.xls]

## Sheet: Olink Target 48 Cytokine - 2024
UniProt ID	Gene	Protein name
Q99616	CCL13	C-C motif chemokine 13
Q99731	CCL19	C-C motif chemokine 19
P13500	CCL2	C-C motif chemokine 2
P10147	CCL3	C-C motif chemokine 3
P13236	CCL4	C-C motif chemokine 4
P80098	CCL7	C-C motif chemokine 7
P80075	CCL8	C-C motif chemokine 8
P02778	CXCL10	C-X-C motif chemokine 10
O14625	CXCL11	C-X-C motif chemokine 11
Q07325	CXCL9	C-X-C motif chemokine 9
P51671	CCL11	Eotaxin
P49771	FLT3LG	Fms-related tyrosine kinase 3 ligand
P09919	CSF3	Granulocyte colony-stimulating factor
P04141	CSF2	Granulocyte-macrophage colony-stimulating factor
P14210	HGF	Hepatocyte growth factor
P01579	IFNG	Interferon gamma
P01584	IL1B	Interleukin-1 beta
P22301	IL10	Interleukin-10
P35225	IL13	Interleukin-13
P40933	IL15	Interleukin-15
Q16552	IL17A	Interleukin-17A
Q9P0M4	IL17C	Interleukin-17C
Q96PD4	IL17F	Interleukin-17F
Q14116	IL18	Interleukin-18
P60568	IL2	Interleukin-2
Q14213_Q8NEV9	EBI3_IL27	Interleukin-27
O95760	IL33	Interleukin-33
P05112	IL4	Interleukin-4
P05231	IL6	Interleukin-6
P13232	IL7	Interleukin-7
P10145	CXCL8	Interleukin-8
P03956	MMP1	Interstitial collagenase
P01374	LTA	Lymphotoxin-alpha
P09603	CSF1	Macrophage colony-stimulating factor 1
P39900	MMP12	Macrophage metalloelastase
P13725	OSM	Oncostatin-M
P78380	OLR1	Oxidized low-density lipoprotein receptor 1
P01133	EGF	Pro-epidermal growth factor
P01135	TGFA	Protransforming growth factor alpha
P48061	CXCL12	Stromal cell-derived factor 1
Q969D9	TSLP	Thymic stromal lymphopoietin
P01375	TNF	Tumor necrosis factor
P50591	TNFSF10	Tumor necrosis factor ligand superfamily member 10
O43508	TNFSF12	Tumor necrosis factor ligand superfamily member 12
P15692	VEGFA	Vascular endothelial growth factor A
